# Supplementary material for: ARPC1B Is Associated with Lethal Prostate Cancer and Its Inhibition Decreases Cell Invasion and Migration In Vitro
Source: Int J Mol Sci. 2022 Jan 27;23(3):1476. doi: 10.3390/ijms23031476 (PMC8836051; doi:10.3390/ijms23031476)
Supplement: Supplementary file 1 [file ijms-23-01476-s001.zip]

Archive with 4 entries (3 files):
- ijms-1561704 (supp) (2)/
- ijms-1561704 (supp) (2)/Supplementary Figure S1.tif
- ijms-1561704 (supp) (2)/Supplementary Figure S2.tif
- ijms-1561704 (supp) (2)/Supp_Table S1.pdf
